# Supplementary material for: Left Vagus Stimulation Modulates Contralateral Subthalamic β Power Improving the Gait in Parkinson’s Disease
Source: Mov Disord. Author manuscript; Available in PMC 2024 Apr 18. (PMC7615838; doi:10.1002/mds.29690)
Supplement: Supplementary Materials [file EMS195314-supplement-Supplementary_Materials.zip]

Archive with 2 entries (2 files):
- mds29690-sup-0001-supinfo.docx
- mds29690-sup-0002-consort_checklist.docx
